# Supplementary material for: Machine learning-based transcriptomic analysis identifies NAMPT and SAT1 as potential biomarkers and therapeutic targets in ferroptosis-associated rheumatoid arthritis
Source: PLoS One. 2025 Sep 29;20(9):e0333556. doi: 10.1371/journal.pone.0333556 (PMC12478934; doi:10.1371/journal.pone.0333556)
Supplement: S1 File — (XLSX) [file pone.0333556.s001.xlsx]

## Sheet: S1
	Supplementary Figure 1: Data after normalization

## Sheet: S2
DEGs
S100A9
HBB
SRGN
AQP9
ZUP1
BCL2A1
HBD
QPCT
IRAK4
ANKRD36BP2
ABCC4
EVI2A
HBA2
HBA1
S100A8
KLHL2
PGM2
RGS1
SLC39A8
TMEM123
TRAM1
MIR10393
SLC30A7
TRI-AAT2-1
ANKRD13A
TRK-TTT3-1
JCHAIN
BRCA2
IGKV4-1
ZDHHC20
CYTIP
ADAMDEC1
CR1
SNORA73A
CMTM6
IGLJ2
IGLC2
CXCR1
IGKJ3
TOPBP1
PARPBP
IGKV2-28
ZDHHC13
NRAS
RGS2
ERI1
FPR1
NEIL3
TFRC
IGKJ4
AMD1
IGKC
IGLV2-8
STARD4
ZNF845
B2M
LY96
CR1L
NAT1
ZNF267
ATF6
B3GNT2
CCZ1B
FBXO5
PTPRC
STT3B
IGKV2D-28
IGHV3-49
GLIPR1
ADGRE3
CASP4
CCL3-AS1
TLR8
LRR1
C15orf48
STIL
MNDA
PTBP3
CLEC4D
PPP2R3C
MCUB
VMP1
OSTC
IGKV1D-27
NABP1
LXN
TMEM33
CXCR2
ASCC3
VNN2
SNORD2
ZWILCH
DENND4A
IGLV3-19
IGKV1-9
SLC25A32
LINC02597
IGKV1-5
DPY19L1
SUCO
CISD2
MOB1A
SNORA81
VRK2
GPR183
HMGCR
RBBP8
TWF1
IGKJ1
GNA13
DUSP12
IGHV5-51
CKS2
GTF2B
SNORA74A
IGLV3-9
CARD16
MIR1248
IGKV1-17
IGKV2-30
DPH5
FCRL5
PROK2
SELL
IGLC3
IGHV3-15
IGKV3-15
RNF138
SELE
IGKJ2
XRCC4
SCYL2
IGHV3-20
USP38
PTGS2
HSPA13
RGS18
ECT2
ATP11C
ACTR3
CLEC2B
ABI1
KPNA2
RIT1
GSKIP
SELENOT
IGKV3D-15
CXCL8
TRK-CTT2-2
DNAJC10
SAMD9
RAB27A
CHI3L2
SPCS3
SP3
MIR181A1HG
DAPP1
IGHG1
RFK
CCL18
DNAJC3
XRN2
MFAP3
SARAF
CCL3
IGHM
IGLJ3
KBTBD8
ATG3
IGHV3-11
BACH1
CDC42SE2
SLC36A4
IGKV1-27
DBF4
TNFAIP6
TMX1
PNP
IGHV3-23
IGLV3-25
IGKV1D-17
CDKN3
TMEM167A
MARCHF1
VNN3P
IGKV3-7
GOLT1B
IGHV1-3
KYAT3
RAP1GDS1
TLR1
RAP1B
IGHV3-21
CXCL5
LRRC8C
CLEC4E
LOC112267915
IGHV3-33
DESI2
ENTPD7
CDC123
BMAL1
H2BC17
CTBS
CALHM6
LEPROTL1
SULT1B1
SHLD3
LOC107987264
IGKV1D-16
ATP1B3
LOC112268048
AGTPBP1
IGLV1-47
JKAMP
CAPZA1
MALT1
IL1B
LYPLA1
MZB1
AGPAT5
GPR65
SNORA32
MTMR6
MINPP1
KIF18A
COPB1
IL1RN
FCGR3B
CERKL
RIPK2
CHUK
IGLV1-51
LCP1
RNF6
S100A12
GCH1
C21orf91
ELF1
COMMD8
BCL10
IGLV3-1
ACAP2
CPSF3
ST8SIA4
HIF1A
IGHV1-18
GNG10
UGCG
YIPF1
CCZ1
PCNA
SLAMF7
IGLV2-23
NUP37
TMED7-TICAM2
MIR147B
IGHJ6
WASHC3
SINHCAF
IGKV1D-12
ARL4A
IGHV3-30
IGHJ5
TXNDC9
FPR2
IGHJ3
YIPF5
SNORA53
SLC35A5
APOBEC3A
MITD1
IGHG3
HEXB
COX7A2
LOC101927178
GBP5
TMEM60
CPD
IGHV6-1
NUP58
H3C12
IGHV3-7
GLA
IGHV4-39
ATP6V1A
TLR2
CXCL13
IGLC6
IGKV1D-33
DERA
SKAP2
OSBPL3
POGLUT1
MSMO1
IGHV1-69
RPL22L1
CD48
GPR85
TANK
PIGB
PTPN2
KIF14
SLC38A9
WDR74
DNAJC25-GNG10
FASTKD3
IGHV2-70
NAMPT
ABRACL
ALG2
ARAP2
HACD4
SRP72
COPS3
EVI2B
IGKV1-39
C1orf131
ATP6V0E1
ATG5
LOC102723407
TLR6
LOC102723704
RESF1
PAQR3
TMEM70
NCAPG
TM9SF2
TDG
H2AC12
SELENOF
CYP51A1
IGHJ4
SCARNA5
H2AC11
NFIL3
PDCD10
GCNT1
ITGA4
C3orf38
MFSD1
TASL
H2AZ1
TXNDC17
SELENOI
TGDS
ARPC3
TMBIM4
SLC30A1
RP2
LILRA5
SEC11C
ZNF281
IDE
SMCHD1
PPIL1
DNAJC25
VTRNA1-3
MAP3K2
DCAF13
VBP1
BIRC2
FAS
DSC2
CEPT1
GALNT1
H2BC5
IGHV4-59
IGLV2-34
NCK1
RAB8B
CLP1
ZNF92
PPP1R2
LOC102724638
PP2D1
H2BC14
SMIM15
CCL2
RNU12
IGHG4
SNX14
UBD
ABCE1
LOC105377499
ASPM
GDI2
TRG-GCC2-5
ANAPC10
STARD3NL
SF3B6
RARS1
UBA3
TRX-CAT1-1
CDK7
MCTP1
FAS-AS1
MBD4
TMED2
MPZL3
DNAJB11
BUB1
FGD6
C5orf58
RECQL
IGHV3-41
DOCK8-AS2
ANKRD22
MGAM
NBN
TRAPPC13
FCGR2A
POT1
IGKV1-6
RAD51AP1
STK17A
SLC7A11
BST1
TNFSF13B
SPTLC1
RNASEH2B
LUM
NPAT
BAZ1A
ALG5
NETO2
DCK
TAF9
GPR155
SCFD1
NT5C3A
GK
RNF13
H2BC9
CKLF-CMTM1
DDX3X
PRDX4
TMEM30A
ALAS2
IGKV1-12
CD53
WASHC4
MYCBP
UBE2J1
EEF1E1
FCGR1A
ALCAM
PDK1
IGKV1D-39
FAM91A1
IGLV3-10
LCORL
FGFR1OP2
CXCL10
WDHD1
STK17B
SNORD47
GON7
FANCI
POC1B
IGHV1-69D
NUFIP2
LPGAT1
RPF1
TSEN15
ERP44
BIRC3
ORC5
NMI
HIF1A-AS2
MANF
CLEC7A
GGH
HSPE1
C4orf33
DLGAP5
NIFK
MIR650
DTL
ATP2B1
MELK
IGLV2-14
IGLC1
CYRIB
IGLV3-27
CDK17
ARF4
GNPTAB
HLA-DRA
CMTR2
PPBP
IGLV1-40
CTSS
CCL4
MYL12A
IL7R
BLOC1S6
GTF2F2
EME1
IGLV8-61
ENTPD1
IGHV3-9
ERMN
JAK2
PARP8
SPP1
ARPC5
IGLL5
SERP1
IGHJ1
PLEKHF2
CD69
NDC1
PSMG2
TMEM126B
INTS6L
MS4A1
SAMSN1
ELMOD2
ATR
NRBF2
USP3-AS1
DENND1B
SRP54
ATP6AP2
CAMK4
ITFG1
SCLT1
H2BC3
IGHJ2
ID2
LOC107985949
RDH11
DNAJB9
PSMA4
ING3
GLT1D1
SLC30A6
IVNS1ABP
PADI4
IGKV3-11
MIR155HG
SNRPF
ANKRD49
CD3D
IRF4
VRK1
CLIC2
IFNGR1
H2AC4
DRAM1
MYL12B
KRR1
VAMP7
CXCL9
IGKJ5
SNORA25
TOP2A
CDK1
HPS5
CARD8-AS1
DAD1
CYLD
AGA
COMMD2
TXN
ARPC2
MPHOSPH6
PUS3
PF4
UBE2T
SNORA73B
IGKV1-16
IGKV1-33
CIP2A
GIMAP2
LMAN1
DPM1
C12orf4
LRRC40
SH3BGRL
IGHV3-53
LOC105379173
ERO1A
ATG4C
MIS12
MOXD1
CD79A
GLRX
ARFGAP3
UCHL3
H2AC16
CNEP1R1
IGKV3D-20
H2BC10
IRAG2
PYROXD1
KNTC1
PRELID3B
COQ10B
AIM2
ANLN
LOC105379382
OSTF1
ARL8B
DEGS1
IGHGP
H2BC11
LPAR6
CD86
KMO
ERO1B
IGKV3-20
IGHV4-28
TNFSF10
HMGN1
DYNLT5
LOC101927723
CEP135
LAP3
LOC105378443
LOC101928317
ZNG1A
H3P6
LMNB1
EML4
IGLV2-11
LYSMD3
FCAR
IL10
IGKV2-24
NXT2
IGHV3-69-1
EXOC5
ZBTB33
KNL1
BTBD1
CD58
NDUFB3
TBK1
SCARNA21
MCTP2
LOC105369819
LOC105372801
FCER1G
NUDCD1
IGKV2D-30
CCRL2
STEAP1
N4BP2
NDUFV2
SLC25A5
API5
TMCO1
PLA2G2D
IGHG2
SHLD2P3
SGK3
HS3ST3B1
RNASE6
SEL1L3
ACTR6
LOC105374981
IGHV4-55
IGLV1-41
MED31
MRPL47
ZNF93
MTHFD2
LIPM
H2AC17
KCNA3
FCHO2
AFTPH-DT
ACTR2
PSMA1
FAM30A
DUSP5
RPA3
EZH2
CCT2
CENPH
LOC102724971
RNY4
ZCCHC10
TIPRL
CCL7
SLF1
TMED7
LINC02384
HAUS1
ILF2
SNORD164
CCR1
BCAS2
SCARNA1
C14orf119
IGLV1-44
CEP55
CENPU
IGHV3-73
CENPK
SPCS1
IGKV2D-40
POLR2K
UFM1
KIF11
FCGR1BP
VPS13C
SAT1
KCNJ2
MCL1
LOC107986694
PPA2
MOB1B
IGKV2-29
UBE2W
GPR84
KDM7A
ATM
SNRPG
DDX18
PLBD1
IGLV2-18
HEMGN
CIAO2A
CCNB1
IGKV1D-13
CD52
IGHV3-64
NPC2
ATG4A
CEP97
TMEM154
CLEC4A
C1GALT1C1
IGHV4-61
SCARNA6
RWDD4
IPCEF1
CCSAP
XRN1
PIM2
TAF1D
MIR10399
SNORA28
CCDC88A
ORMDL2
SDCBP
LYN
TARS1
CXCL6
CCNC
IGLV7-43
ZMYM6
CD226
IGHV4-30-2
EIF4A1
IL6
H2AC7
RTKN2
ERGIC2
DMXL2
SNX6
LOC105372948
LOC107984945
RIOK2
GCSAM
SNORD49B
HYLS1
LOC105372511
PELI1
ADAM28
TRAT1
HAT1
TOMM5
IGHA1
GZMK
PSMA6
HHEX
HSD17B11
PSMA5
UBASH3B
METTL9
HSBP1
GNL3
CCL13
TFEC
RASSF2
TENT5C
TRY-GTA2-1
IGLC5
PAG1
NCOA3
LOC107986696
RB1
H2AC8
TBC1D31
GASK1B
SEC23B
LOC102724723
CR2
IGHV3-64D
PMCH
PDCD1LG2
GPCPD1
MRPL13
POU2AF1
PSMA3
IL20RB-AS1
HBG1
IQGAP2
H3-3A
ADGRE1
LAX1
HLA-DMB
HSH2D
VTRNA2-1
FAM111B
ZNF816
MPHOSPH10P1
SCARNA10
LOC101929319
COPB2
MMP1
IPMK
BLM
RAB31
IGHJ3P
CCL8
GIMAP4
IL7
BMP2K
TRQ-CTG6-1
IGLV1-36
MRPL3
ERLEC1
SLC38A1
OR6N1
PYDC5
MAN2A1
TTC39C
ANKRD44-IT1
TXK
LY75
OSBPL8
AP1S2
PIK3CG
SGO2
TBC1D23
RAB5IF
CARD17P
CCPG1
CHI3L1
IGHV3-13
TLR10
GNG5
ARSB
PAK1IP1
TEX30
STK26
IGHV3-74
H2AC14
DYNLL1
BTLA
BLOC1S2
LYSMD2
TRIM59-IFT80
CASP3
DNAJA1
IGHV1-2
DERL1
NDUFA12
RANBP6
IGHV1-46
ZFYVE16
CCR5AS
IGKV1-13
SLC31A1
CXCR2P1
IGHV3-43
BORA
IGKV6D-21
TMEM156
YOD1
TMED5
LEF1
IGHV2-26
ACSL4
NIPAL2
H3C7
HBG2
STEAP1B
EIF2S1
LOC102724977
IRAK3
SDC1
SLC20A1
SLAMF6
LOC105375652
FCRL3
BRIP1
PPT1
TMEM59
SLC2A3
ZBTB6
STK4
CHML
EAF2
CDC6
CGRRF1
RNU6-2
LYZ
PIGK
LOC101059954
ICOS
PKHD1L1
CASP1
C8orf44-SGK3
UBE2F
SHLD2P1
RNF139
TRT-CGT2-1
RPP40
LINC01619
CTLA4
TGIF2-RAB5IF
SNX10
NUP35
H2BC8
CCR4
FCRLA
PHTF2
COX7B
CKAP2L
IGLC7
CHMP5
LIPN
UBA6
PNPLA8
FDXACB1
HIF1A-AS3
SNORD45A
RBIS
KRT2
TRI-AAT5-5
ZNF124
SEC24A
AURKA
IGHV3-62
IGKV1D-8
DNAAF4-CCPG1
AP3S1
IGKV1-37
WTAP
MGAT4A
NCOA4
MMP13
IGLV7-46
ABHD3
RLF
NOP10
IGHV1-58
SNORD14D
ENTPD1-AS1
GPR137B
GEN1
IGKV2D-29
POMP
LAMP2
FYB1
MGAT2
FANCD2
MIR3140
ATP6V1C2
DEPDC1B
RFC4
MMP10
DDX60L
ARL4C
PGAM4
LRRC8D
IGHV3-48
IGHV3-22
LOC102724765
ETNK1
DDIAS
ITK
ERH
USP15
PIGA
CXCR4
IGLJ1
LTN1
LOC112268415
AK6
EBPL
HSPE1-MOB4
IL13RA1
ARL5B
TFB2M
TNFAIP8
KCTD4
FKBP14
DDX21
SLAMF1
CD83
CYSLTR1
IGKV3D-7
PDP1
NAA50
XBP1
PRKACB
GCA
NCMAP-DT
TRW-CCA1-1
NME1
WTAPP1
SLFN12
CKAP2
CCT8
AP5M1
JAML
TIFA
IGHV4-4
CD200R1
IGKV2-40
CTSC
C9orf72
ZNF230-DT
KATNBL1P6
LPXN
G2E3
SLC35B1
FFAR2
KIF20B
COMMD3
ZDHHC23
H2AC15
NUF2
C3orf14
HMGB3
IGHV1OR15-1
TMEM14EP
UTP15
TRY-GTA5-5
IGKV1-8
SMC4
HPRT1
ANKRD44
PSMB8
SENP3-EIF4A1
PLXNC1
WDR76
IGHV3-65
NDC80
DRAM2
TRC-GCA2-4
TMEM19
LAMP3
KLHL6
CCL20
HLA-DPA1
SNORD5
AMTN
RUNX1-IT1
PSMB9
NUSAP1
CD2
LACTB
POLB
RASA2
ZBP1
GRAMD1C
LINC01013
IGLV4-69
HELB
IER3IP1
IL18RAP
C3AR1
CAP1
LOC105374854
RNU6-9
EMB
UBE2D1
SEC61G
HSD17B12
IGLV3-21
H3C2
SELENOK
IPO11-LRRC70
CCNL1
PTGFR
PLA2G7
MGC12916
DCAF13P3
LOC112268267
CLEC6A
RAD17
SNORA46
SNORD16
BRIX1
RRM2
EMBP1
LSM5
IFI16
FNDC3A
TMEM38B
LOC105371814
GMFG
MMP3
ZNF107
CARNMT1
PPA1
CXCL11
CENPQ
PLK4
LOC105375913
FUT8
DCLRE1A
KLRB1
LOC107984089
TVP23B
IGHV7-4-1
IGLV6-57
LOC105369706
TRE-TTC2-1
MAD2L1
ARHGAP15
TMX3
DEPDC1
DYNLT1
IGKV6-21
STRIP2
GTF2A2
PSMB8-AS1
BEND2
FCRL2
SNRPB2
GPR171
HTATIP2
MRPL32
ARL14EP
FCN1
SERPINB8
METTL18
PSMD14
PAPSS2
RAB39A
H4C6
IGLV5-45
BZW1
PMAIP1
SLC35F2
PRKCQ-AS1
TMTC3
LOC102724517
FAM151B
RPL17-C18orf32
SNX2
TTK
IQCB1
PRDX1
ARHGDIB
LINC02316
TMEM126A
SQLE
HPSE
IGLV2-28
CD300E
TRT-TGT6-1
CTSK
GBP2
DHRS9
LSM1
UFC1
GZMA
ACTR3-AS1
CRTAM
LOC112268426
CREG1
RASGRP1
LRRC8B
SERPINE2
PARP9
TIMM17A
IFIT5
LOC112267953
ATP5F1E
FPR3
CH25H
TRV-CAC1-5
PRXL2C
DNAH8
POLQ
LOC102724760
TCL1A
LOC105374197
PRKCB
LOC107986874
IL2RG
EIF2S3B
H3C11
LACTB2
LOC107984634
RNU5F-1
NOL11
TPRKB
AHSP
FCGR1CP
PDIA6
KIF23
SNORD80
IGHV3-52
TET2-AS1
B3GALT2
NGLY1
IGKV2D-26
MYL12-AS1
LOC105374852
TRI-AAT5-1
TAF5
IGKV1D-37
CD180
NLRC4
RARRES1
PSMA2
MS4A6A
C5orf15
LOC107986302
GAPT
SEC61B
MOSPD1
ODC1
IGKV2D-24
HSPA8
TIGD2
GAS2L3
LY75-CD302
SLMO2-ATP5E
IL1RAP
SAMD9L
P4HA1
VCAN-AS1
BPGM
LOC107984974
PANDAR
FAM107B
PGM3
CHORDC1P4
TRG-TCC1-1
GLRX2
PGM2L1
GPR22
TEC
FRMD7
RAN
HLA-DQA1
ESCO2
LOC107985255
CFAP54
H2AC13
RICTOR
MMADHC
CSN1S1
CAPZA2
IGHV2-5
CHMP2B
LOC102723733
LMBRD1
LOC107986348
RABGGTB
RPL26L1
E2F7
CYCS
CXCL2
LOC101928371
NEK2
IGHV3-66
TPD52
MPP1
POLE2
EIF2A
CEMIP2
CALU
TMEM117
EDEM1
RAB3B
H3C1
LOC105378973
SRPRB
LOC653653
SOD2
PBK
ARHGAP18
ATP6V1D
LOC105378005
SEL1L
MIR6502
MSR1
PLSCR1
IGHV3-16
IGLC4
P2RY10
LBR
VDAC3
SNORD73A
LOC105374925
PRELID1
H3C3
LOC105378698
STAP1
HOOK1
SNORD44
CD38
IGF2BP3
BLZF1
ANKRD28
FZD3
KRT23
PLGRKT
TNFRSF17
CSTA
SPA17
ACSL5
BARD1
TRR-ACG1-2
C11orf65
MIR4709
LOC107983983
PTPRJ
ZNF215
LRIF1
IGHV4-34
CSE1L
KPNA3
PLCH1
EZR-AS1
GPR180
NME8
ACP3
HAVCR2
ZNF367
SNORA6
LINC00597
TRAV13-1
CCDC126
SLC16A10
RNVU1-15
SNORD76
SNORA74D
DOCK10
LINC01303
NDUFA5
PRIM1
NRIP3
SGO1
OPN3
SIGLEC10
MCOLN2
LRRC70
CYBB
COL6A5
DSE
LAPTM4B
RPL17
ALG6
CCR2
LUCAT1
CLC
SNORD45B
LOC105377043
NFE2
LOC105378536
MPZL2
LOC105369645
KCNJ15
RRM2B
NFKBIZ
LOC105377584
AMPD1
SUB1
EIF3E
COG6
LOC105378305
RNASE2
FAP
EXO1
ARRDC3
CENPA
TRG-TCC2-6
TLR4
LOC105377275
TRIAP1
RCAN3
SLC35A1
TRK-CTT2-4
C12orf29
KIF15
UQCRQ
LINC02362
ADAM7-AS1
IGLV9-49
CDKN2B-AS1
OXSM
SLC8A1
MCEE
HORMAD1
IGKV2-26
LINC00920
IL21R
IGKV5-2
H3C8
RHOH
TRR-TCG3-1
TNFRSF10C
TRAV12-2
KIF4A
AOAH
RPL39L
CLEC17A
SLC46A3
CPVL
BTG1
TPMT
RNF175
ITFG1-AS1
IGKV3D-11
EXOC6
SNORD14C
SLC4A1
BUB1B
CENPE
BLOC1S5-TXNDC5
UBE2QL1
SPCS2
ST18
TOX
IGLV4-60
LOC105375249
PSME2
LINC03063
PTTG1
TRK-TTT5-1
GSTO1
SLC8A1-AS1
SNORD133
MB21D2
PRDM1
PCSK1
RSL24D1
PSMD10
LOC105373933
LOC105375924
STAT1
PANX1
BTK
DTX3L
COQ2
NABP1-OT1
C1orf74
UXT
LOC105372797
GVINP1
TLR7
RALGPS2
WDR49
LOC101929532
TXNDC5
CISD1
E2F8
TRY-GTA5-1
COX5A
LINC01871
GBP1
TRD-GTC2-10
SNORD25
HMMR
CA13
TRMT10C
TUBA1C
H1-5
RNF144B
PLEKHB2
CENPF
RNU4ATAC
LOC105377016
HSP90B1
ATAD2
GCNT2
OTUD6B-AS1
PSMC2
TMEM71
SPTSSA
RACGAP1
TRL-CAG2-1
IGLV2-33
CXCL1
PRNP
SLC31A2
RNF130
TIGAR
LY9
SNORD81
LOC105372683
ATP13A3
CCL4L2
IL18
GAS5
MRPL50
TNFSF8
HELLS
EPSTI1
MAPK6
CDC7
RAB32
RPL26
GPR160
SNORD19B
LOC102723604
LOC105377663
PDIK1L
EML4-AS1
PNOC
CASP5
LIPA
SKA3
LOC105373711
CHEK2
PLEK
CD80
MOSPD2
TMEM45A
IGHV2-70D
GYG1
PARP14
H2BC4
PI3
ITGB3BP
H1-3
FANCB
STAMBPL1
IDO1
LOC112268009
SNHG1
ELL2
GBP3
LINC02605
PF4V1
ARL6IP1
LOC107987174
IL19
RPS15A
TREML2
LOC105372892
H2BC13
MS4A7
LOC105379251
NCEH1
C3orf52
PGK1
PTP4A1
LOC107985528
LOC105374020
IGHV3-72
CYP7B1
TRAJ23
XIRP2
RGS13
IFNG
RPL21
DYNLT3
HLA-DQA2
EIF1AX-AS1
MS4A4A
CNR2
B3GNT5
SLC2A14
GPR174
H2AC21
LOC105373449
ARMT1
LOC105369901
LINC02836
FCMR
TRP-AGG2-6
SDHB
SAR1B
TRAJ14
SNORD77
SNORA19
ARL6IP5
ADGRE2
RAB39B
TRIM59
UTP11
H4C3
DUSP2
CD3G
IGLV10-54
CD274
LOC107986589
LIN9
LOC105376786
H2BC6
SAMHD1
SIRPG
TRAJ15
FCRL1
LOC105374790
LOC105374995
PRCP
NDUFA4
VDAC1
LOC105371773
FCGR3A
LOC105371605
LOC101928361
IFNAR2
LOC105375208
TAS2R46
CEACAM3
CFHR3
RNVU1-14
SDR42E1
MT1G
TRIM22
HAL
CRSP8P
PDZK1IP1
DCTN6
ZNF702P
CCNA2
NDUFB4
LOC105378415
MANEA
RNVU1-6
IGHV3-35
SNORD14B
PTPRO
LINC01094
NUCB2
SNORD28
DBI
OCIAD2
CADM1-AS1
LOC107985296
PLAC8
CXCL3
HMMR-AS1
LINC01857
MICALCL
LOC105374639
CA2
SNORD101
THEMIS
RIPOR2
RPN2
ISG20
MALLP2
KLHDC7B-DT
MIXL1
WARS1
LOC105372499
CEACAM21
KRT1
GTSF1
AIF1
C1orf54
SNORD58A
SUSD1
LST1
SLC22A15
LOC105372857
KCNJ6
SNORD18C
TREM1
CD96
LOC374443
LOC105373239
SNORD13
LINC02422
MIR7703
POSTN
LOC102723340
OTULINL
SNORD31
F13A1
SQOR
LOC107986437
F2RL2
ICAM3
TRBC1
MCEMP1
F2R
TRS-AGA2-2
GLB1
LCN2
ZFP69B
PYHIN1
TRP-TGG1-1
RPL9
MIR3945HG
LOC107987084
TRAV12-3
FKBP14-AS1
LTA4H
IGHE
ARSD-AS1
BBS12
TRL-TAG2-1
TLDC2
TEX41
LOC102724727
VAV3
GPR15
LOC105373780
GPR141
LSM3
LIX1
TIPARP
RPS3A
PSMD14-DT
TRF-GAA2-1
NFE2L3
LOC105373826
SIGLEC10-AS1
TRAV9-2
H3C4
LBP
RPS17
EEIG2
OMD
PIFO
SIRPG-AS1
HERPUD1
IKZF1
LOC105370438
LOC105375769
LOC105378198
RNU6-1
HAPLN1
SNORD36C
TRDV1
HBM
LOC105375914
LOC105377113
LCP2
TP53INP1
DIAPH3
ATP5F1C
TRL-TAG1-1
ARHGAP15-AS1
HSPH1
SNORA1
CYFIP2
CCR6
LINC02100
TRH-GTG1-9
SSR4
SNORA59B
LOC105375945
IGLV2-5
LOC105375889
RCAN1
SLC9C1
IGLV1-50
BIN2
PIERCE2
LOC105376364
TRBV2
SLC16A6
GLRX5
RPS7
POLR1F
LOC112268431
GCM1
HNMT
LOC105374418
TMEM258
FUNDC1
NUGGC
SNORD97
TRBV28
ZBTB21
IGLV3-16
IGKV1D-43
TRAJ21
LOC107985869
GTF3C6
TRS-GCT4-2
BTG3
TRAJ33
DOCK8
CCR5
MKI67
LINC00540
DNAJC12
HJURP
PTPN22
BTN2A2
ME2
TGM2
SHCBP1
BMS1P20
TGFA
HLA-DOB
LMO7-AS1
TAGAP
SLC15A2
CLEC12A
TPTE2
RAB11FIP1
RTP4
IGHV1-12
LSAMP
LOC107985870
SLAMF8
CCN4
LOC112267867
LDHA
MIR3136
RMRP
TARP
CD247
XCL2
SELENOP
TRL-TAG3-1
LINC01215
LOC105369313
LOC105372250
LOC105372802
LY86
LOC107986457
LOC107985486
LOC100996318
SGK1
LOC645177
LINC00861
HIGD1A
LINC00402
RAB27B
FAM216B
LOC100132078
RPLP0
PTAFR
CATSPERB
SKAP1-AS2
LOC107986265
IL21R-AS1
DTHD1
POGLUT2
DUSP6
TRAC
LOC105373264
SNORD58B
LOC101928419
RPS4X
LINC01572
LOC107985513
VTRNA1-1
TUBB1
DPYD-AS2
IGHA2
MMRN1
LYPD5
CLEC2D
LOC105375918
LOC105375919
LOC105374768
GPR34
DSG1
TSPAN2
H2BP2
LOC107985238
SNRPD2
SMPDL3A
LOC105375912
LOC105378939
GCNT4
OAT
H3C14
NCF2
LOC105377923
TRAJ16
RPL12
MRPS36
LOC102724608
LOC105370866
SCOC
TRAJ22
H3C15
DCAF12
LINC01806
LOC107984120
PTCHD4
ACSL6
LINC01765
SNORD70
TRT-AGT2-1
TCN1
MARCHF3
SNCA
LOC105369747
LOC101929109
LOC107986325
PLA2G4A
ENO1
LOC105372768
MSL3P1
TMEM182
ATP8B4
SGMS2
IGLV4-3
LOC105371661
CCDC152
SPIB
SERPINB9
MMP7
SSTR3
MYH7
LOC105377112
IKZF3
SMIM30
SNORD12B
ABHD17C
LOC105375112
SNORD12C
RPL23
TRAV12-1
LOC107984669
UGT2B17
IL24
SNORD19C
SLA
H4C9
GMFB
LOC107986643
RPS8
SORL1-AS1
PDPN
CA12
MIR4477B
H2BC7
LOC105378980
LOC107985220
SNORA22B
CASS4
COMMD6
HLA-DMA
TRBC2
MEI1
KLRK1
MUC16
NCAPH
LINC02328
LINC02711
TRH-GTG1-5
CA1
SNORD27
DNAH14
IL2RA
IGHV1-24
LINC01614
ATP5MK
LOC105370485
SNORA63B
LOC101926886
SNORD74
KLRC3
LOC105375943
UBE2L6
H2BC12
SNORD49A
LRG1
ATP5MJ
PRAMENP
DENND2D
TRD-AS1
SKAP1
LOC105374021
AREG
LOC105376032
STX11
CYSLTR2
LOC105373467
EEF1B2
HLA-DPB1
TMEM26
IGSF6
ASAH1
DNAH7
F2RL1
MINAR1
ADAMTS6
LOC107986148
PLCG2
LOC107984127
SERPINI1
[truncated: 7,177 more rows]

## Sheet: S3
Ferroptosis Associated Genes
AIFM2
GPX4
HEPFAL
SLC7A11
LINC00336
NFE2L2
LINC00472
TP53
ACSL4
MIR7-3HG
PVT1
GABPB1-AS1
MIR522
H19
TFRC
NCOA4
SCARNA5
SOD2-OT1
TMEM164
HMOX1
ZFAS1
FTH1
SLC39A7
LINC01672
SLC3A2
RAB4B-EGLN2
SLC40A1
GCLC
SLC1A5
TRIM7
OIP5-AS1
MIR4443
PCBP2
HSPB1
VDAC3
PCBP1
BDNF-AS
TMX2-CTNND1
ALOX15
KEAP1
CBS
MIR6852
IREB2
PLXNB2
AKR1C3
LPCAT3
YAP1
AKR1C1
CISD1
AKR1C2
MEG3
POR
TRIM26
LCN2
BECN1
ACSL3
CERNA3
FTMT
GCH1
MAP1LC3B
ATF4
XIST
PRNP
SAT1
PHKG2
CP
NOX4
MAP1LC3C
SLC11A2
FTL
STEAP3
OTUB1
VDAC2
SLC39A8
MAP1LC3A
DPP4
EMSLR
CYBB
PARK7
ATG5
ATG7
HIF1A
GAS5
SCD
ZFPM2-AS1
HSPA5
MSC-AS1
TUG1
EP300
FBXW7
MIR4435-2HG
ACSL1
BACH1
NEDD4L
MIR9-3HG
SIRT3
KRAS
LINC01833
HULC
MIR93
TF
LINC01614
LINC01224
SOCS1
CHAC1
CYTOR
STAT3
MIR494
SNHG7
TIMP1
TRC-GCA24-1
HMGB1
MIR375
ARHGEF26-AS1
SP1
LINC00665
ATL1
SNHG16
TRA-TGC7-1
LINC-ROR
WWTR1
SNORD46
TMEM161B-DT
SNHG14
IL6
PRDX6
YTHDF2
FANCD2
FABP4
VDAC1
MIR133B
KCNQ1OT1
MDM2
PSMA3-AS1
PRKAA1
SOCS2
FDFT1
TXNRD1
ACSL5
TMPO-AS1
MYC
SNHG1
SNORD118
LINC01503
OTUD6B-AS1
TIGAR
TRU-TCA1-1
DHODH
LINC01857
SNORD15A
TNF
MIR497
MIAT
MTOR
PDIA4
DANCR
CTH
HMGCR
GSS
NOX1
SLC39A14
COQ2
GCLM
SLC38A1
ACSL6
CHMP5
CHMP6
SAT2
GRIK1-AS2
STING1
LUCAT1
RELA
NR1H4
SYVN1
GOT1
MIR27A
GSK3B
NEAT1
PKM
MGST1
MIR214
SQSTM1
ELAVL1
HNF4A
BMAL1
TNFAIP3
JUN
MIRLET7C
MIR4668
MIR758
FZD7
HNRNPC
RBMX
PNO1
SESN2
MIR100HG
CCDC144NL-AS1
ARRDC1-AS1
SIRT1
ALOX5
PANX1
ATF3
USP14
HMGCS1
H1-3
MIR129-1
LDHA
MIR429
TBK1
FXN
FBLN1
H2AX
GPX3
GSTZ1
SND1
ZNF350
TRIM59
PAX8-AS1
LINC02605
ELF3-AS1
HSPA8
CASC2
HCG18
YY1
IRF1
TFR2
SIRT6
CUL4B
NFE2L1
PROM2
LASTR
CBSLR
HOTAIRM1
SNAI3-AS1
LIPE-AS1
LINC01871
AKT1
SQLE
METTL3
EMP1
ACTB
ALB
KRT18
KRT14
EEF1A1
KRT16
KRT6B
MIR23A
KTN1-AS1
PGR-AS1
LINC00462
CASC9
DLEU1
MIR193A
LINC00324
LINC00205
SNHG10
LINC01063
GDNF-AS1
HELLS
RMST
SFTA1P
SLCO4A1-AS1
LINC02541
S100A4
APOC1
ALKBH5
MIR320A
SNHG17
ENO1
NQO1
LAMP2
HOXB-AS3
MIR338
LINC02446
PELATON
C1RL-AS1
LINC01655
EGFR
PCSK9
CA9
MIR545
DECR1
ECH1
MIR424
DARS1-AS1
MYCN
G3BP1
MIR142
LINC01133
STK11
PLA2G6
HNRNPD
RNU6-1
MILIP
HNRNPM
SREBF2-AS1
HSPA9
LINC00520
ZNF667-AS1
ASCL4
SNCA
VIM
ATP5F1A
ATP5F1B
PCBP3
IGKC
IGHG4
MAPT-AS1
NAT10
MIR655
FASN
FSCN1
IFITM9P
XRCC6
PTBP1
CCT3
ATM
SKP2
ATG16L1
ZFP36
MIR181D
MYLK-AS1
BAP1
MEF2C
MIR373
SCARNA22
NCK1-DT
MIR507
MIR193BHG
CKB
H2AC1
SLC25A5-AS1
EZH2
TGFB1
TLR4
NF2
SUMO1
ADCY10
POLE2
SENP1
APOL3
CRMA
DNMT1
SSBP1
WTAP
LINC03122
MIR155HG
LINC00968
ERBB2
CTNNB1
CTSB
YWHAE
CDC25A
ATF2
BGN
RACK1
MFGE8
RPL7
RPS3A
FHOD1
TRIM54
SFTA3
MIR30E
MIR122
CD300LD-AS1
ZEB1-AS1
MIR372
SLC7A11-AS1
MIR4465
TMEM105
MIR155
PTGES2-AS1
LINC01436
MIR1273C
IDH1
PTEN
AURKA
GJA1
PRDX1
PRKCB
SREBF1
CAV1
IRF8
HAMP
MBTPS1
TRIM21
CD276
DUOX1
HDLBP
OTUD5
LACTB
LRFN5
SLC47A1
TRIM69
PRRX2
ZC3H13
PRMT9
USP35
MIR181B1
FOXC2-AS1
MIR362
H3P16
MIR15B
CASC8
PSEN1
IFNG
EIF2AK3
GGT1
SPARC
AHCY
GPD2
SOX2
FOXC1
MAT2A
UBE2G2
UBE2J2
USP11
CERS6
GLS2
MCU
PIR
NKAP
RBMS1
YTHDC1
KLF11
STYK1
MIOX
MARCHF6
POU6F1
SLC35F2
C1QL3
MIR19A
LINC00511
LINC01139
LOC654780
MIR670
DUXAP8
MIR29A
NFKB1
AR
IDH2
PHGDH
CASK
KAT5
KDM1A
MAPK8
ALDH1A1
DLD
HNRNPA1
KRT1
CYP24A1
LIFR
MDM4
SLC11A1
ARG2
KRT5
STUB1
CSTA
DKK1
ETFA
KRT17
MCM5
PPARA
SHC1
TUBA1B
KRT10
LTBP2
SNAI2
TAGLN
KRT6A
P4HA1
SNRPB
FFAR2
GRK4
KRT2
KRT9
SLC6A14
SQOR
CALCOCO2
CPLX2
RETREG1
USP10
AMER1
ISYNA1
KLF15
METTL14
PM20D1
YTHDC2
HCAR1
TAX1BP1
CRIM1
DCD
IGHG1
H4C1
HECW1
MITD1
NOL10
SERPINB12
H2BC12
SELENOK
MIR491
MIR302A
LINC00092
LINC00958
MIR9-2
MIR147A
MIR15A
ADAMTS9-AS1
MYH16
MIR656
A2M-AS1
DDX11-AS1
IRAG1-AS1
VTRNA1-1
EIF3J-DT
IGKV2D-40
MIR587
SDCBP2-AS1
IGKV2-40
IGKV3D-20
LINC01508
MIR365B
LINC01836
PGM5P3-AS1
LINC02154
SOD1
DDR2
BIRC5
ITCH
XBP1
HNRNPA2B1
LONP1
SPHK1
CD82
CELF2
FGF4
PLTP
EFEMP1
PDK4
PGRMC1
ELOC
TAF15
TRPM4
WDR5
ANKRD1
ASAH2
SGK2
CDCA7
ISCA2
RPL8
UCHL5
USF2
MAFG
SHARPIN
AMBRA1
CUL9
MTCH1
FUNDC1
HRNR
SMG9
CISD3
HDDC3
YY2
MIR10B
MIR30B
MIR370
MIRLET7B
LINC02908
SNHG6
LINC02913
MIR431
MIR1-1
MIR217
MIR3200
SNORD95
ILF3-DT
HAGLROS
INKA2-AS1
BOLA3-DT
LINC02716
LINC00616
LINC01579
LINC02080
MIR1287
SNHG21
LINC01956
FOXD1-AS1
PWAR1
FGFR1
ESR1
INSR
MMP2
CDKN2A
APP
CD36
CREB1
G6PD
NPM1
TYMS
SLC12A5
ZEB1
ALDH7A1
HSPG2
PSAP
CD59
KDM3B
KDM5C
NAMPT
OGDH
PEBP1
TFAP2A
ALAS2
ALDH3A2
APEX1
ATIC
CD274
ERCC6
GSTM3
IGFBP7
SPTLC1
TALDO1
ALDH1A3
COX4I1
CTNND1
DDB1
ITGB5
PLAUR
PPIF
SLC25A13
ADAM15
CCL5
LGALS1
MYOF
RBX1
RUNX3
SETDB1
UBE2D3
ANXA3
CUL4A
H1-4
LGMN
LTBP4
MDH1
NGLY1
TMED10
TRPM7
ACTR2
ADSS2
CTSE
CYB5R1
PCSK6
PDSS2
SEMA5A
TIMP2
ABCB10
COX5B
FOSL2
GABARAPL1
NPEPPS
PARL
TECR
CYGB
DNAJC7
EIF5
ELOB
FGF21
H1-2
HMGB3
IGF2BP1
KLB
RPA3
TNFRSF19
DCAF8
H1-5
HJURP
IBA57
NSUN5
SCARA5
SLC2A12
TCEA1
TES
TBCA
TRIM36
ACTR1B
FKBP2
H1-1
HIVEP3
MRPL19
SH3BGRL3
UFL1
PCDH20
PFDN6
ABCF3
COX7A1
CST1
CST4
METTL16
WDR76
C1QTNF6
PAQR3
SPCS2
TRIM6
COMMD10
FOXN4
HSDL2
MAL2
ZNF8
KPRP
H1-10
SERF2
MIR132
MIR499A
LINC00473
MIR324
MIR326
MIR199A2
MIR31HG
MIR486-1
MIR144
CARMN
LINC-PINT
LINC00460
LINC00673
HEIH
LINC01094
MIR552
SNORA56
LINC00239
LINC00996
DNAJC3-DT
ZBTB40-IT1
ARGLU1-DT
ITGB2-AS1
LINC00449
MIR4735
MIR6825
MIR498
CDH2
PTGS2
USP7
CDK1
CYLD
NEDD4
SMARCB1
LTF
MEN1
ABCB6
CX3CL1
FMR1
PYCR1
ACADSB
ACO1
ADIPOR1
HTR2B
JAM3
KDM4A
REST
RHOT1
ETV4
YME1L1
BCAP31
IGF2BP3
PLIN2
CDH4
SLC25A10
SEC24B
STEAP1
MBOAT7
SPINK2
BCAR3
CSRP2
DAZAP1
FBXO31
CAPG
HIPK3
RBM15
SELENOP
SLC27A5
SLIRP
STOML2
TFCP2L1
BNC1
GPM6A
HPCAL1
YTHDF1
C19orf12
CIRBP
TRIM11
GABPB1
MMD
TRIM3
PEDS1
SCGB1D2
SPC25
ZSCAN25
TMED8
MIR127
MIR106A
LINC01558
LINC00240
LINC00342
ASMTL-AS1
BBOX1-AS1
PWAR4
TMEM254-AS1
LINC02587
OGFRP1
C8orf76
MIR137
EPHA2
FLT3
NOTCH2
CDKN1A
ATF6
TRPV4
TYRO3
FOXA2
CEBPA
FPR2
FUS
BSG
FXR1
HMGCL
PGAM1
ABCC5
TTBK2
DPP9
SLC27A4
AIM2
CEP290
LASP1
NDUFA4
STC1
EIF3H
FDX1
HACE1
MELTF
COPZ1
PCDH7
HLF
ITGB8
STC2
SLC38A5
HECTD3
TBRG4
TTC7B
PCDHB14
PGAM5
RNF182
UTP11
ATXN8OS
MIR17HG
TCL6
MIR26A1
MEG8
MIR29C
LINC00963
CACNA1G-AS1
SNORD104
MIR486-2
CERS6-AS1
MIR761
MIR501
TRAM2-AS1
MIR223HG
TDRKH-AS1
PDGFRB
PIM1
UBE2N
ANO1
DPEP1
FABP1
FADS2
UCHL3
CHMP1A
DNAJB6
UBE2D2
ALG3
GALNT14
SETD7
KLF2
CDK14
ME1
RSL1D1
ARPC1A
QSOX1
SOX15
MEX3A
MIR509-1
OLMALINC
MIR1231
MIR509-3
MIR509-2
MIR3938
ITGA6
ADAMTS9-AS2
ATP2A1-AS1
LINC00886
PRKAA2
CD44
SOD2
ALOX12
MALINC1
FGD5-AS1
GASAL1
RSF1-IT2
MIR152
PCAT1
FAM106A
LINC00242
LMO7DN
PGM5-AS1
SCAT1
LINC03007
PXN-AS1
LINC00680
LOC130062887
MAPK1
PCNA
EGLN1
TPM1
MAP3K5
ANXA2
ANXA5
FH
MDH2
GNB1
PHB1
TPM3
ATP6V1E1
CTSZ
KRT19
LGALS3
RPS6
ANP32A
PRKCSH
PSMA1
RPS3
CARS1
PSMD8
SNAP29
STOM
EIF4H
RPL7A
RPS2
CLTB
MYL12A
TPM4
ANP32B
ANXA4
PSME1
TPD52L2
TXNL1
DECR2
DNAJC9
FKBP3
PYM1
CCDC124
MIR34C
MIR9-1
PRECSIT
SNORA66
APCDD1L-DT
MIR924HG
LINC00664
ENSG00000229694
MIR22HG
MYCNOS
SNHG8
SBF2-AS1
LINP1
EOLA2-DT
WAC-AS1
LINC00908
LINC00844
PAXIP1-AS2
YTHDF3-DT
ZNF236-DT
PROX1
BEX1
NFS1
DOCK8-AS1
MIR146B
TP53TG1
MIR17
DNM3OS
FALEC
LINC00649
MIR497HG
TMEM72-AS1
EPAS1
MIR34A
DLX6-AS1
MIR20A
MIR335
LINC02910
MIR16-1
MIR24-2
MIR98
CBR3-AS1
LINC02901
MIR410
ITGB1-DT
LINC00941
LINC00702
LRP4-AS1
MGC32805
LINC02257
LINC01215
PCBP2-OT1
MIR3189
NR4A1AS
LINC02328
RB1
MIR140
MIR146A
MIR378A
MIR221
MIR222
MIR425
LINC00339
TTN-AS1
LINC01550
GMDS-DT
HOXB-AS4
LINC00944
MIR6073
HILPDA
G0S2
LINC00632
MIR4286
MIR664A
LINC01446
LINC02432
LINC01767
MIR4458
TRR-TCT2-1
BCAT2
GDPD5
MIR874
CHKB-CPT1B
SLC31A1
LRP8
ZRANB1
MIR106B
LPIN1
PRC1
HADHA
RUVBL1
CBX3
NAP1L1
MT1G
SLX1A-SULT1A3
TGFBR1
UCHL1
GSTP1
ALDOA
PGK1
TUBA1A
UBA1
ENO2
GPI
MYH9
RPL5
TUBB4A
YWHAG
ANXA1
DLST
GNB3
HSP90B1
RPSA
SMC3
YWHAB
ACVR1B
CFL1
DPYSL2
EWSR1
HP
MYH10
PRDX2
YWHAZ
ACTC1
EIF4A1
RPA2
VAPB
XRCC5
CCT5
CNBP
DHX9
PDIA3
RPL10
TRIM28
BANF1
DUT
KHDRBS1
LRPPRC
RPL15
RPL26
VAPA
HMGN1
LDHB
PROK2
RPS13
RPS7
ITIH3
RPLP0
YBX1
CCT4
RPL13A
RPLP2
SNRPA
ALYREF
HNRNPA3
NOLC1
RPL30
RPL34
SNRPD1
SNRPD2
HNRNPL
MUC16
PFN2
RPS4X
SNU13
TBC1D5
NGB
RPL38
SLC25A31
USP44
CCT6A
MYL6B
NACA
PLXNA4
RUFY1
SNRPC
SNRPF
WBP11
YTHDF3
CCT8
KSR2
MAP4
PDIA6
RPL36A
TEX264
ACTBL2
ERH
FAM120A
ABRAXAS2
CNTNAP4
RTL1
H2AC21
KBTBD3
KIAA1614
RUFY3
SRSF8
TUBA4B
IGKV1-5
IGLV3-19
NET1
AIFM1
PDCD1
BRD4
NDUFS7
LPIN2
CIAO1
SIAH2
LPIN3
CIAO2A
OTUD1
RPPH1
RIPK1
NTRK1
AGPS
SHH
GATA3
VIRMA
TGFB2
GFRA1
PKN2
UBR2
MIR29B1
MIR208A
MIR1228
MIR572
MIR153-2
MIR194-1
NFKBIA
MPO
CASP6
ABCC1
TRPV1
SPP1
EHHADH
HDAC10
GPX2
PRMT3
MALAT1
MIR21
DLEU2
HOXA11-AS
MIR148B
MIR330
MIR148A
MIR328
MIR369
MIR374A
MIR376C
MIR19B1
MIR374B
DHRS4-AS1
ZNF561-AS1
MIR660
LCAL1
MIR421
ACAP2-IT1
PAXIP1-DT
LINC00648
MIR374C
BRAF
CASP8
MAPT
HK2
IDO1
UBE2L3
GPX1
SPI1
SF3B2
RNF31
DDIT4
IL4I1
HOTAIR
RMRP
MIR149
SNHG12
MIR139
MIR182
MIR23B
MIR181A1
MIR138-1
MIR608
PRDM16-DT
MIR492
MIR873
RUNX1-IT1
ST3GAL6-AS1
LINC00926
MIR383
MIR576
MIR1276
LINC00538
MIR4423
MIR4715
MIR609
SPACA6-AS1
LNCTAM34A
MIR1291
ENSG00000271806
CHEK2
CFTR
FGFR4
FOXO1
HSP90AA1
SMARCA4
CDC42
GNAS
VCP
CPS1
NLRP3
CAD
EEF2
GRN
IL1B
MALT1
MIF
MUC1
HCFC1
HUWE1
OGT
PPARGC1A
TXN
FHL2
HADHB
HTR1D
RPS6KB2
ABCA4
ASXL1
C1QBP
KPNA2
KPNB1
MYO9B
RB1CC1
RBBP4
SF3B1
ULK1
BAMBI
CEACAM5
COPB2
GUCY1A1
PRMT7
RPS10
RPS27A
AHCYL1
CENPF
COPA
FARSB
MAD2L2
NLRP2
NNT
RUVBL2
SPAST
ALOX12B
ALOX15B
CBX5
DIAPH3
EFTUD2
ID1
POLR2B
POLR2E
PRPF8
RPS23
TNPO1
ANO6
BNIP3
CISD2
COPB1
DNAJA1
MAGED2
MSRB3
RBBP7
RPS12
ALDH1L1
CDO1
HAT1
NLRP7
RBM10
ALDH1L2
ARCN1
ASXL2
BNIP3L
COPG1
DNAJA2
FAT1
ID3
NAP1L4
PCMT1
RCN2
TXNIP
COPE
DLX2
RNF113A
RPS15
ARMC5
UBE2O
BTN3A1
FOXK2
GOLGA4
HCFC2
KLHDC2
RPL24
COPG2
FXYD6
GCN1
MUC20
NAP1L5
SNRPA1
DUSP26
RAB13
SIGLEC9
ANKHD1
FOXK1
SPRR1A
FOXI2
LANCL2
TRIM46
FOXI3
OTUD6A
MIR125A
LINC01554
MIR199B
MIR590
PAPPA-AS1
MIR124-1
BCAR4
MIR1306
MIR532
MIR7-1
LOXL1-AS1
H1-10-AS1
MIR502
LINC00426
FAM225A
LINC01191
RNF217-AS1
SCARNA10
LINC01004
UNC5B-AS1
HOXB-AS2
LINC01060
LINC01093
MT-TP
ZNF337-AS1
EIF2AK3-DT
MIR329-2
MIR4485
TRP-AGG2-6
MAFG-AS1
MIR1244-3
HSBP1	PMID: 36660631
CS	PMID: 36660631
ACSF2	PMID: 36660631
ACACA	PMID: 36660631
PGD	PMID: 36660631
ATP5MC3	PMID: 36660631
CRYAB	PMID: 36660631
EMC2	PMID: 36660631
UGT1A6	PMID: 36660631
ATP6V1C1	PMID: 36660631
NUDCD1	PMID: 36660631
PPP1R1A	PMID: 36660631
TSKU	PMID: 36660631
CTSA	PMID: 36660631
CTNND2	PMID: 36660631
CARS
MYB
EIF2AK4

## Sheet: S4
Black Module Genes
ABCE1
ABI1
ABRACL
ACSL4
ACTR2
ACTR3
ADD1
AKT2
AMD1
AP1AR
AP1S2
AP3B1
ARF4
ARHGAP18
ARHGAP35
ARID1B
ARPC2
ARPC3
ARPC5
ATG3
ATP1B3
ATP6AP2
ATP6V0E1
ATP6V1A
ATP6V1D
AX746857
B2M
BC016015
BCL10
BCORL1
BST1
C14orf119
C14orf142
C18orf32
C1orf54
C1orf95
C3orf58
C5orf15
CACNB1
CALCOCO1
CAP1
CAPZA1
CBFB
CBX7
CCDC109B
CCT2
CCT5
CD27-AS1
CD58
CDC123
CDC42
CDK5RAP2
CDK7
CDKN3
CEP68
CHUK
CISD2
CKLF
CLCN6
CLEC2B
CLEC4A
CLIC1
CLP1
CMTM6
CNEP1R1
COMMD8
COPB1
COPB2
CREBL2
CREG1
CSGALNACT2
CSPG4P8
CTBS
CYB5R4
CYB5RL
DAZAP2
DBR1
DCAF8
DCK
DDR1
DDX21
DEGS1
DERA
DHX9
DIO3OS:ENSG00000258498
DNAJA1
DQ586822
DRAM1
DSC2
DSCR3
DUSP6
DYRK4
ECHDC2
EFR3A
EMB
ENOPH1
EPHX2
ERP44
EVI2A
FAM114A2
FAM63A
FAM91A1
FAM96A
FASN
FN3K
FOXJ2
FUCA2
GABPB1
GALNT1
GAS8
GCNT1
GDI2
GGT7
GLA
GLIPR1
GNA13
GNAI3
GNG10
GNL2
GNS
GPNMB
GPR183
GPRASP1
GSKIP
GSTO1
GTF2B
GTF2E2
GTF2H1
HEXB
HMGN4
HNMT
HNRNPC
HNRNPK
HOXA3
HPRT1
HRIHFB2017
HSPA4
HSPH1
HTATIP2
ID2
IFNGR2
IGSF6
IKZF4
IL11RA
IQGAP1
IQSEC1
JAKMIP3
JKAMP
KIAA1908
KLHL2
KLHL21
LACTB
LINC00950
LIPA
LOC100505812
LOC146880
LOC440300
LSS
LUZP6
LY96
LYPLA1
MANBA
MAPRE1
MAT2B
MAVS
MCMBP
ME2
MECP2
MFSD1
MITD1
MKI67IP
MOB1A
MPP1
MRC1
MTHFD2
MTMR3
MTMR6
MYO5A
NAMPT
NARS
NAV2
NCK1
NIP7
NPC2
NRAS
NSMAF
NUDCD3
NUDT5
OPN3
ORMDL2
OSTC
OSTF1
P4HA1
PAK1IP1
PAPSS1
PDCD10
PDCD2
PIGF
PIGZ
PLBD1
PLEKHM1
PLEKHM1P
PLXNA3
PNN
PNPLA7
POU6F1
PPIA
PPP2R3C
PPT1
PRCD
PRDM11
PRDX1
PRKACA
PRNP
PRPS2
PSEN1
PSMA1
PSMA4
PTCH1
PTDSS1
PTPLAD2
PUS3
PYROXD2
R3HDM2
RAB32
RAB8B
RAB9A
RAP1B
RAP2A
RARRES1
RBFA
RBM28
RDH11
RECQL
RERE
RFK
RGP1
RIPK2
RIT1
RNASEH2B
RNF13
RNF130
RNF138
RNF145
RP11-1114A5.4:ENSG00000232611
RP2
SAMD4B
SAT1
SCMH1
SDCBP
SDR39U1
SEC22B
SELT
SENP3-EIF4A1
SEPT15
SERPINB1
SERPINB8
SGK3
SH3GLB2
SLBP
SLC25A24
SLC25A5
SLC27A1
SLC31A2
SLC41A2
SLC43A1
SLC44A2
SMIM15
SMPDL3A
SNAP23
SNRNP40
SNX10
SNX2
SNX6
SOD2
SPG21
SQRDL
SRP19
SRSF3
STARD3NL
STAT5B
STX12
SYNGR1
TARS
TBC1D17
TLR4
TM9SF2
TMBIM6
TMEM123
TMEM50A
TMEM8B
TMEM9B
TNRC6C
TOM1L2
TOR1A
TPK1
TPMT
TUBG2
TWF1
TXNDC12
TXNDC9
UBE2A
UBLCP1
USP11
VAMP2
WASF2
WDFY1
WDTC1
XRCC5
XRN2
ZCCHC10
ZER1
ZHX2
ZNF468

## Sheet: S5
Supplementary Figure 2: PPI network of 17 nodes and 13 edges. The MCODE clustering showed NAMPT, TLR4, and SOD2 to be included in the main cluster 1

## Sheet: S6
Hub Genes	Functional Details	Reference
CISD2	Regulator of autophagy and involved in calcium homeostasis	PMID: 38678819
FASN	Multifuctional protein involved in the metabolism of lipids	PMID: 36123383
SAT1	Regulates polyamine metabolism and transport	PMID: 16637064
NAMPT	Involved in metabolism, stress response and aging	PMID: 26215259
SOD2	Regulates the removal of superoxide anion radicals	PMID: 31968997
PRNP	May regulate iron homeostasis	PMID: 23478311
LACTB	Regulates mitochondrial lipid metabolism	PMID:28329758
MITD1	Involved in cytokinesis	PMID: 23045692

## Sheet: S7
Gene	Biological_Process
CISD2	Autophagy of mitochondiron
CISD2	Autophagy
CISD2	Regulation of autophagy
FASN	osteoblast differentiation
FASN	glandular epithelial cell development
FASN	fatty acid metabolic process
FASN	fatty acid biosynthetic process
FASN	inflammatory response
FASN	ether lipid biosynthetic process
FASN	neutrophil differentiation
FASN	monocyte differentiation
FASN	mammary gland development
FASN	modulation by host of viral process
FASN	cellular response to interleukin-4
FASN	establishment of endothelial intestinal barrier
LACTB	proteolysis
LACTB	lipid metabolic process
LACTB	regulation of lipid metabolic process
NAMPT	signal transduction
NAMPT	cell-cell signaling
NAMPT	positive regulation of cell population proliferation
NAMPT	NAD biosynthetic process
NAMPT	circadian regulation of gene expression
NAMPT	NAD biosynthesis via nicotinamide riboside salvage pathway
NAMPT	positive regulation of transcription by RNA polymerase II
NAMPT	positive regulation of nitric-oxide synthase biosynthetic process
PRNP	negative regulation of protein phosphorylation
PRNP	intracellular copper ion homeostasis
PRNP	response to oxidative stress
PRNP	cell cycle
PRNP	learning or memory
PRNP	long-term memory
PRNP	negative regulation of protein processing
PRNP	protein destabilization
PRNP	negative regulation of type II interferon production
PRNP	negative regulation of interleukin-17 production
PRNP	negative regulation of interleukin-2 production
PRNP	negative regulation of apoptotic process
PRNP	negative regulation of DNA-binding transcription factor activity
PRNP	positive regulation of neuron apoptotic process
PRNP	negative regulation of activated T cell proliferation
PRNP	response to cadmium ion
PRNP	response to copper ion
PRNP	regulation of peptidyl-tyrosine phosphorylation
PRNP	positive regulation of peptidyl-tyrosine phosphorylation
PRNP	positive regulation of calcium-mediated signaling
PRNP	negative regulation of T cell receptor signaling pathway
PRNP	protein homooligomerization
PRNP	regulation of cell cycle
PRNP	negative regulation of calcineurin-NFAT signaling cascade
PRNP	cellular response to copper ion
PRNP	cellular response to xenobiotic stimulus
PRNP	positive regulation of protein targeting to membrane
PRNP	dendritic spine maintenance
PRNP	negative regulation of long-term synaptic potentiation
PRNP	regulation of glutamate receptor signaling pathway
PRNP	positive regulation of glutamate receptor signaling pathway
PRNP	regulation of potassium ion transmembrane transport
PRNP	negative regulation of amyloid-beta formation
PRNP	negative regulation of dendritic spine maintenance
PRNP	negative regulation of amyloid precursor protein catabolic process
PRNP	positive regulation of protein localization to plasma membrane
PRNP	response to amyloid-beta
PRNP	cellular response to amyloid-beta
PRNP	regulation of calcium ion import across plasma membrane
PRNP	neuron projection maintenance
SAT1	angiogenesis
SAT1	polyamine biosynthetic process
SAT1	putrescine catabolic process
SAT1	spermidine acetylation
MITD1	mitotic cytokinesis
MITD1	negative regulation of protein binding
MITD1	midbody abscission
SOD2	response to superoxide
SOD2	response to hypoxia
SOD2	release of cytochrome c from mitochondria
SOD2	liver development
SOD2	detection of oxygen
SOD2	acetylcholine-mediated vasodilation involved in regulation of systemic arterial blood pressure
SOD2	regulation of transcription by RNA polymerase II
SOD2	glutathione metabolic process
SOD2	superoxide metabolic process
SOD2	heart development
SOD2	locomotory behavior
SOD2	regulation of blood pressure
SOD2	negative regulation of cell population proliferation
SOD2	intrinsic apoptotic signaling pathway in response to DNA damage
SOD2	intrinsic apoptotic signaling pathway in response to oxidative stress
SOD2	response to xenobiotic stimulus
SOD2	post-embryonic development
SOD2	response to manganese ion
SOD2	response to zinc ion
SOD2	response to selenium ion
SOD2	response to gamma radiation
SOD2	positive regulation of hydrogen peroxide biosynthetic process
SOD2	response to activity
SOD2	removal of superoxide radicals
SOD2	respiratory electron transport chain
SOD2	hemopoiesis
SOD2	positive regulation of cell migration
SOD2	intracellular oxygen homeostasis
SOD2	response to lipopolysaccharide
SOD2	response to L-ascorbic acid
SOD2	response to silicon dioxide
SOD2	cellular response to oxidative stress
SOD2	response to isolation stress
SOD2	response to immobilization stress
SOD2	response to hydrogen peroxide
SOD2	superoxide anion generation
SOD2	negative regulation of apoptotic process
SOD2	negative regulation of neuron apoptotic process
SOD2	positive regulation of nitric oxide biosynthetic process
SOD2	negative regulation of fat cell differentiation
SOD2	response to cadmium ion
SOD2	negative regulation of fibroblast proliferation
SOD2	neuron development
SOD2	response to axon injury
SOD2	erythrophore differentiation
SOD2	hydrogen peroxide biosynthetic process
SOD2	protein homotetramerization
SOD2	response to electrical stimulus
SOD2	regulation of mitochondrial membrane potential
SOD2	response to hyperoxia
SOD2	multicellular organismal-level iron ion homeostasis
SOD2	response to magnetism
SOD2	cellular response to ethanol
SOD2	negative regulation of oxidative stress-induced intrinsic apoptotic signaling pathway
SOD2	negative regulation of membrane hyperpolarization
SOD2	negative regulation of vascular associated smooth muscle cell proliferation
SOD2	positive regulation of vascular associated smooth muscle cell apoptotic process
SOD2	positive regulation of vascular associated smooth muscle cell differentiation involved in phenotypic switching

## Sheet: S8
Gene	Cellular Components
CISD2	Mitochondrial outer membrane
CISD2	Endoplasmic reticulum
CISD2	Membrane
CISD2	Protein-containing complex
CISD2	perinuclear endoplasmic reticulum
FASN	cytoplasm
FASN	Golgi apparatus
FASN	cytosol
FASN	plasma membrane
FASN	membrane
FASN	melanosome
FASN	glycogen granule
FASN	extracellular exosome
LACTB	Mitochondrion
LACTB	Cytosol
NAMPT	extracellular space
NAMPT	cytoplasm
NAMPT	cytosol
NAMPT	nuclear speck
NAMPT	cell junction
NAMPT	extracellular exosome
PRNP	cytoplasm
PRNP	mitochondrion
PRNP	mitochondrial outer membrane
PRNP	endoplasmic reticulum
PRNP	Golgi apparatus
PRNP	cytosol
PRNP	plasma membrane
PRNP	external side of plasma membrane
PRNP	cell surface
PRNP	postsynaptic density
PRNP	membrane
PRNP	inclusion body
PRNP	extrinsic component of membrane
PRNP	dendrite
PRNP	nuclear membrane
PRNP	terminal bouton
PRNP	intracellular membrane-bounded organelle
PRNP	membrane raft
PRNP	extracellular exosome
PRNP	side of membrane
PRNP	postsynapse
SAT1	Cytosol
MITD1	membrane
MITD1	midbody
MITD1	late endosome membrane
MITD1	intracellular membrane-bounded organelle
MITD1	extracellular exosome
SOD2	mitochondrion
SOD2	mitochondrial matrix
SOD2	mitochondrial nucleoid
SOD2	extracellular exosome

## Sheet: S9
Gene	Molecular Functions
CISD2	RNA binding
CISD2	Protein binding
CISD2	Protein homodimerization activity
CISD2	Metal ion binding
FASN	RNA binding
FASN	fatty acid synthase activity
FASN	[acyl-carrier-protein] S-acetyltransferase activity
FASN	[acyl-carrier-protein] S-malonyltransferase activity
FASN	3-oxoacyl-[acyl-carrier-protein] synthase activity
FASN	3-oxoacyl-[acyl-carrier-protein] reductase (NADPH) activity
FASN	(3R)-3-hydroxypalmitoyl-[acyl-carrier-protein] dehydratase activity
FASN	protein binding
FASN	(3R)-3-hydroxymyristoyl-[acyl-carrier-protein] dehydratase activity
FASN	(3R)-3-hydroxydecanoyl-[acyl-carrier-protein] dehydratase activity
FASN	fatty acyl-[ACP] hydrolase activity
FASN	oxidoreductase activity
FASN	(3R)-hydroxyacyl-[acyl-carrier-protein] dehydratase activity
FASN	phosphopantetheine binding
FASN	cadherin binding
FASN	(3R)-3-hydroxybutanoyl-[acyl-carrier-protein] hydratase activity
FASN	(3R)-3-hydroxyoctanoyl-[acyl-carrier-protein] dehydratase activity
FASN	enoyl-[acyl-carrier-protein] reductase (NADPH) activity
LACTB	Peptidase activity
LACTB	Identical protein binding
NAMPT	cytokine activity
NAMPT	protein binding
NAMPT	identical protein binding
NAMPT	nicotinamide phosphoribosyltransferase activity
PRNP	amyloid-beta binding
PRNP	protease binding
PRNP	copper ion binding
PRNP	protein binding
PRNP	lamin binding
PRNP	glycosaminoglycan binding
PRNP	microtubule binding
PRNP	tubulin binding
PRNP	aspartic-type endopeptidase inhibitor activity
PRNP	type 5 metabotropic glutamate receptor binding
PRNP	signaling receptor activity
PRNP	identical protein binding
PRNP	ATP-dependent protein binding
PRNP	transmembrane transporter binding
PRNP	protein-containing complex binding
PRNP	metal ion binding
PRNP	protein-folding chaperone binding
PRNP	molecular adaptor activity
PRNP	molecular function activator activity
PRNP	molecular condensate scaffold activity
PRNP	cupric ion binding
PRNP	cuprous ion binding
SAT1	diamine N-acetyltransferase activity
SAT1	protein binding
SAT1	N-acetyltransferase activity
SAT1	spermidine binding
SAT1	identical protein binding
MITD1	protein binding
MITD1	protein domain specific binding
MITD1	phosphatidylinositol binding
MITD1	identical protein binding
SOD2	DNA binding
SOD2	superoxide dismutase activity
SOD2	protein binding
SOD2	oxygen binding
SOD2	enzyme binding
SOD2	manganese ion binding
SOD2	identical protein binding
SOD2	metal ion binding

## Sheet: S10
Gene	Pathways
FASN	Fatty acid biosynthesis
FASN	Metabolic pathways
FASN	Fatty acid metabolism
FASN	AMPK signaling pathway
FASN	Insulin signaling pathway
FASN	Alcoholic liver disease
NAMPT	Nicotinate and nicotinamide metabolism
NAMPT	Metabolic pathways
NAMPT	NOD-like receptor signaling pathway
PRNP	Ferroptosis
PRNP	Prion disease
PRNP	Pathways of neurodegeneration - multiple diseases
SAT1	Arginine and proline metabolism
SAT1	Metabolic pathways
SAT1	Ferroptosis
SOD2	FoxO signaling pathway
SOD2	Peroxisome
SOD2	Longevity regulating pathway
SOD2	Longevity regulating pathway - multiple species
SOD2	Huntington disease
SOD2	Chemical carcinogenesis - reactive oxygen species
SOD2	Lipid and atherosclerosis
